# Supplementary material for: Sesame cake fertilizer improves tobacco aroma quality by boosting root growth and leaf aroma precursor formation
Source: Front Plant Sci. 2025 Aug 20;16:1654657. doi: 10.3389/fpls.2025.1654657 (PMC12406223; doi:10.3389/fpls.2025.1654657)
Supplement: Supplementary file 1 [file Table1.xlsx]

## Sheet: Table S1
Supplementary Table 1 Fertilization plan of different treatments.
Types of fertilizers	Field fertilizer (kg ha-2)		Pot fertilizer (g pot-1)		Fertilizer nutrient content (N-P2O5-K2O %)
	CK	SF	CK	SF	CK	SF
Seedling fertilizer	75	75	4.55	4.55	N: P2O5: K2O = 2: 3: 0	N: P2O5: K2O = 2: 3: 0
Potassium dihydrogen sulfate	30	30	1.82	1.82	N: P2O5: K2O = 0: 52: 35	N: P2O5: K2O = 0: 52: 35
Potassium nitrate	150	150	9.09	9.09	N: P2O5: K2O = 12: 0: 46	N: P2O5: K2O = 12: 0: 46
Potassium sulfate	300	300	18.18	18.18	N: P2O5: K2O = 0: 0: 0.52	N: P2O5: K2O = 0: 0: 0.52
Tobacco-specific fertilizer	1050	825	63.64	50	N: P2O5: K2O = 10: 7: 21	N: P2O5: K2O = 10: 7: 21
Custom organic fertilizer	2400	2400	145.45	145.45	N: P2O5: K2O = 1.57: 0.8:3.41	N: P2O5: K2O = 1.57: 0.8: 3.41
Sesame cake fertilizer	0	600	0	36.36	0	N: P2O5: K2O = 5.8: 3: 1.3

## Sheet: Table S2
Supplementary Table 2 Electronic nose sensor sensitivity components.
No.	Sensor name	Sensitive components
R1	W1C	Aromatic components
R2	W5S	Broad range, oxynitride
R3	W3C	Aromatic components, ammonia
R4	W6S	Hydrogen
R5	W5C	Aromatic components, hydrocarbon
R6	W1S	Methane
R7	W1W	Sulfurs, organic components, terpenes
R8	W2S	Alcohol, aldehyde, ketone
R9	W2W	Aromatic ring components, organosulfur
R10	W3S	Long chain alkanes

## Sheet: TableS3
Supplementary Table 3 Interaction analysis of soil traits.
Properties	ANOVA factor
	Y	F	Y×F
TC (g kg-1)	ns	***	ns
TN (g kg-1)	ns	***	ns
TP (g kg-1)	ns	ns	ns
TK (g kg-1)	ns	***	ns
AN (mg kg-1)	ns	**	ns
AP (mg kg-1)	***	***	***
AK (mg kg-1)	***	***	ns
рH	ns	***	ns
EC (ms cm-1)	ns	***	ns
OM (g·kg-1)	**	***	ns
CEC (cmol(+) kg-1)	***	***	ns
Bulk density (g cm-3)	ns	***	ns
Water content (%)	ns	***	ns
Total porosity (%)	*	***	ns
Capillary porosity (%)	ns	ns	ns
Non-Capillary porosity (%)	ns	ns	ns
R＞0.25 mm (%)	ns	***	ns
GMD (mm)	***	***	ns
MWD (mm)	***	***	ns
D	***	***	**
Note: TC, total carbon content; TN, total nitrogen content; TP, total phosphorus content; TK, total potassium content; AN, available nitrogen content; AP, available phosphorus content; AK, available potassium content; EC, electrical conductivity; OM, organic matter; CEC, cation exchange capacity; R > 0.25mm (%), the proportion of large aggregates > 0.25mm; GMD, geometric mean diameter; MWD, mean …

## Sheet: Table S4
Supplementary Table 4 Tobacco glandular trichomes secretion in the middle-leaf in 2024 after applying sesame cake fertilizer.
Secretion content (mg cm-2)	Vigorous Growth Stage		Maturity Stage
	CK	SF	CK	SF
α-cembratriene-diol	0.218±0.004b	0.296±0.006a	0.550±0.012b	0.597±0.006a
β-cembratriene-diol	0.073±0.002b	0.101±0.002a	0.186±0.004b	0.202±0.004a
Other cembratriene-diol	0.019±0.000b	0.027±0.002a	0.045±0.000b	0.051±0.002a
Cembranoids	0.310±0.006b	0.424±0.006a	0.780±0.015b	0.850±0.009a
Total Alkanes	0.027±0.000b	0.029±0.001a	0.037±0.001a	0.040±0.001a
Total Sucrose Ester I	0.002±0.000b	0.003±0.000a	0.004±0.000b	0.005±0.000a
Total Sucrose Ester II	0.016±0.000b	0.027±0.000a	0.041±0.000b	0.048±0.001a
Total Sucrose Esters	0.018±0.001b	0.030±0.001a	0.045±0.000b	0.053±0.001a
Summary	0.354±0.006b	0.483±0.006a	0.862±0.014b	0.943±0.009a
Note: different letters denote significant differences according to Student's t-test at P < 0.05

## Sheet: Table S5
Supplementary Table 5 Identification of aroma substances in the middle-leaf of flue-cured tobacco in 2023 by HS-SPME-GC-MS after applying sesame cake fertilizer.
NO.	RT(min)	Compounds	Volatile Class	Formular	CAS	M/Z	RI (Cal.)	RI (Ref.)	CK-1	CK-2	CK-3	CK-4	CK-5	CK-6	SF-1	SF-2	SF-3	SF-4	SF-5	SF-6
1	1.4	N-Hexane	Hydrocarbons	C6H14	110-54-3	57	848.236	600	3.06449e+08	3.05898e+08	2.93008e+08	3.02733e+08	2.97375e+08	1.12443e+08	279952313	3.31194e+08	3.22603e+08	3.42299e+08	3.63738e+08	3.24507e+08
2	1.47	2-Nonen-4-one	Others	C9H16O	32064-72-5	69	858.494	1124	384419	0	0	0	118503	0	207983	254546	182688	204523	0	0
3	3.08	Undecane	Hydrocarbons	C11H24	1120-21-4	57	1102.82	1100	138631	0	187998	0	0	131357	202285	228244	123177	46913.5	252806	199160
4	3.29	1-Methoxy-2-propanol	Alcohols	C4H10O2	107-98-2	45	1128.68	661	159582	89975	113390	0	122704	0	176952	214118	0	98709.6	184368	159634
5	3.83	3-Methylpentane	Hydrocarbons	C6H14	96-14-0	57	1195.01	584	0	441391	0	0	0	0	406608	0	407907	526324	833840	0
6	3.84	2-Ethyl-oxetane	Heterocyclic compounds	C5H10O	1000386-40-2	57	1196.29	629	446144	458226	440382	512170	392049	484627	457154	1.86217e+06	647629	737051	806193	596290
7	3.89	Dodecane	Hydrocarbons	C12H26	112-40-3	57	1201.97	1200	448045	584376	559488	503992	399827	447291	905210	1.2933e+06	687128	632788	776524	452898
8	4.75	Tridecane	Hydrocarbons	C13H28	629-50-5	57	1301.89	1300	586976	723965	707018	617149	622060	681921	713092	649776	752401	695335	678644	668238
9	5.1	6-Methyl-5-hepten-2-one	Ketones	C8H14O	110-93-0	108	1342.93	986	93232	120465	168498	120096	70047	116227	72125.7	103342	149458	151770	77476.8	141866
10	5.11	6-Methyl-6-hepten-2-one	Ketones	C8H14O	10408-15-8	43	1343.55	966	0	0	0	0	0	0	91501.6	0	149458	104462	0	304029
11	5.33	2-Methyltetradecane	Hydrocarbons	C15H32	1560-95-8	57	1369.14	1463	208707	138275	133112	159611	166327	175259	145180	199239	178340	183516	175370	158611
12	5.33	3-Methyltridecane	Hydrocarbons	C14H30	6418-41-3	57	1368.98	1371	210284	138425	126678	175832	161578	173422	139974	202836	175047	201374	184038	148778
13	5.62	Tetradecane	Hydrocarbons	C14H30	629-59-4	57	1402.08	1400	445826	416089	464986	470715	451507	467616	465367	458195	529468	472713	494029	568381
14	6.01	1-Tetradecene	Hydrocarbons	C14H28	1120-36-1	83	1448.34	1392	242039	233556	0	228893	252455	259321	305538	347854	327578	342159	356291	344679
15	6.2	Acetic acid	Acids	C2H4O2	64-19-7	60	1471.53	610	1.63253e+06	1.58841e+06	1.69311e+06	1.69402e+06	1.70936e+06	1.82372e+06	1.84335e+06	2.08567e+06	2.13935e+06	2.24293e+06	2.16891e+06	2.31583e+06
16	6.46	4-Ethylcyclohexanol	Alcohols	C8H16O	4534-74-1	81	1502.77	1003	252830	323714	217540	0	176714	250358	0	0	0	0	0	0
17	6.46	Octyl tetradecyl ether	Ethers	C22H46O	1000406-38-5	57	1502.14	2260	0	313035	0	0	245017	0	184367	271982	298347	197027	329072	362113
18	6.75	Benzaldehyde	Others	C7H6O	100-52-7	106	1537.31	1040.76	115596	120051	90744.1	97370	90346.7	88025.6	117992	131115	147485	122748	107787	139094
19	6.83	Linalool	Terpenoids	C10H18O	78-70-6	71	1547.86	1099	0	0	0	272920	0	0	201747	76132.9	87835.3	0	299116	0
20	7.01	2-Methylhexadecane	Hydrocarbons	C17H36	1560-92-5	57	1569.65	1664	137275	198018	174832	187369	186153	240729	193985	177997	205469	202939	216054	225022
21	7.19	Hexanoic acid,anhydride	Others	C12H22O3	2051-49-2	99	1591.5	1517	90236.1	0	60532.5	99172.7	79244.3	0	0	0	81942.2	0	145079	0
22	7.27	Hexadecane	Hydrocarbons	C16H34	544-76-3	57	1601.7	1600	271237	245427	259319	228951	197572	319783	221726	430611	350221	212635	503163	316204
23	7.52	β-Cyclocitral	Others	C10H16O	432-25-7	109	1631.1	1220	251570	273305	271952	249713	156316	155048	152960	134550	274063	305418	237815	269701
24	7.63	Butyrolactone	Heterocyclic compounds	C4H6O2	96-48-0	86	1644.71	915	252783	178105	343069	0	184473	346656	266425	283971	262891	328947	344161	369156
25	7.72	Safranal	Others	C10H14O	116-26-7	91	1655.75	1201	235038	145272	206884	147117	238963	281397	353038	254464	397323	254821	294696	345528
26	7.79	3-Furanmethanol	Heterocyclic compounds	C5H6O2	4412-91-3	98	1663.96	885	111242	170300	214934	253968	217273	248098	310451	224947	246743	283995	248868	285987
27	7.92	2-Methylbutanoic acid	Others	C5H10O2	116-53-0	74	1679.49	861	190062	254757	240195	237328	290159	179993	180146	243167	201912	238725	272689	184417
28	8.12	2,6,6-Trimethyl-2-cyclohexene-1,4-dione	Others	C9H12O2	1125-21-9	96	1702.85	1144	113724	137205	105958	140133	110202	132524	118624	135709	98957.8	101810	148405	111598
29	8.2	4-(2-Methyl-1,3-dioxolan-2-yl)-2-butanone	Ethers	C8H14O3	33528-35-7	99	1711.7	1146	149997	0	71750.9	337616	126996	0	90332.1	0	117650	121717	0	113214
30	8.4	Solanone	Ketones	C13H22O	54868-48-3	93	1733.38	1296	2.7348e+06	2.69684e+06	2.97201e+06	2.82803e+06	2.77041e+06	3.06327e+06	4.14439e+06	4.0691e+06	3.96753e+06	4.36789e+06	4.13983e+06	4.19021e+06
31	8.58	3,7,11,15-Tetramethyl-2-hexadecene	Terpenoids	C20H40	14237-73-1	57	1752.21	1830	0	481384	517162	440004	492864	508495	547853	566943	716274	0	609921	722795
32	8.72	Benzeneacetic acid,methyl ester	Others	C9H10O2	101-41-7	91	1767.62	1178	0	109336	347889	198662	68989.9	90179.7	0	66401.9	112408	61287.6	0	125353
33	8.87	5-Aminoindan	Others	C9H11N	24425-40-9	132	1784.37	1358	91309.6	156067	97145.3	108948	0	0	254335	213268	189302	229652	165816	157718
34	9.04	Decoxy(diethyl)borane	Esters	C14H31BO	1000152-34-3	141	1802.21	300	42235.2	53051.2	0	92991.7	48108.4	70844.1	0	135407	0	0	0	88278.5
35	9.2	Acetic acid,3,7,11,15-tetramethyl-hexadecyl ester	Terpenoids	C22H44O2	1000193-63-0	43	1816.88	2119	438949	342982	288625	0	421848	444816	370587	0	0	0	342036	357626
36	9.27	(E)-beta-Damascone	Others	C13H20O	35044-68-9	177	1823.55	1417	525832	495898	505914	527837	558135	587782	590832	396345	564654	396772	599820	422283
37	9.32	Damascenone	Others	C13H18O	23726-93-4	69	1827.92	1386	416785	326300	460433	462582	451041	465311	378337	384972	390822	365889	368769	299074
38	9.62	Geranylacetone	Terpenoids	C13H22O	689-67-8	43	1856.81	1456	1.5536e+06	1.61564e+06	1.50197e+06	1.49812e+06	1.43564e+06	753961	1.14882e+06	1.17877e+06	1.30629e+06	1.14866e+06	1.04993e+06	1.14658e+06
39	9.78	Nicotine	Heterocyclic compounds	C10H14N2	20033	84	1871.63	1361	2.9678e+08	2.98075e+08	298918250	2.96175e+08	2.80516e+08	2.94391e+08	3.87258e+08	401773897	4.03843e+08	4.0131e+08	4.10789e+08	372881560
40	9.89	Benzyl alcohol	Others	C7H8O	100-51-6	108	1882.46	1036	1.91109e+06	2.40552e+06	2.1462e+06	2.22312e+06	2.30296e+06	2.68886e+06	2.20024e+06	2.32258e+06	2.34271e+06	2.25427e+06	2.41032e+06	2.58044e+06
41	10.28	Phenylethanol	Others	C8H10O	19601-20-8	91	1916.69	1220.39	1.69394e+06	1.67265e+06	1.51717e+06	1.66606e+06	1.68818e+06	1.5523e+06	1.80989e+06	1.74691e+06	1.70052e+06	1.84736e+06	1.42934e+06	1.65652e+06
42	10.45	Phytyl acetate	Terpenoids	C22H42O2	10236-16-5	95	1931.37	2168	2.47866e+08	2.84662e+08	3.06496e+08	2.85804e+08	2.65277e+08	2.34444e+08	3.20218e+08	3.9264e+08	4.09246e+08	4.50354e+08	5.30224e+08	442585840
43	10.46	Neophytadiene	Terpenoids	C20H38	504-96-1	95	1931.59	1837	2.49693e+08	2.82786e+08	3.07711e+08	2.83432e+08	2.65465e+08	2.40208e+08	3.21734e+08	3.92749e+08	4.16073e+08	450207766	1.38337e+08	4.41514e+08
44	10.59	β-Ionone	Terpenoids	C13H20O	14901-07-6	177	1942.68	1491	455300	440817	411403	395456	281552	403094	443413	478116	463766	462014	517855	459242
45	10.74	3,3,5,5-Tetramethylcyclohexanol	Alcohols	C10H20O	2650-40-0	123	1955.54	1177	253672	304322	434175	0	0	680178	0	0	0	0	0	0
46	10.75	2-Pentadecylfuran	Heterocyclic compounds	C19H34O	59958-20-2	82	1956.49	2007	0	0	384563	0	0	688976	268628	458896	0	448991	393687	358194
47	10.8	2-(4-tert-butyl-2-methylphenoxy)ethanol	Others	C13H20O2	54934-87-1	193	1960.08	1652	126184	97107	173402	96993.6	0	141050	218434	197271	116524	75533.1	109088	0
48	11.01	2-Acetylpyrrole	Ketones	C6H7NO	1072-83-9	109	1977.81	1064	559897	570059	527175	509931	592783	662190	411785	608859	688654	642947	531608	622301
49	11.22	4-(2,2,6-trimethyl-7-oxabicyclo[4.1.0]heptan-1-yl)but-3-en-2-one	Heterocyclic compounds	C13H20O2	23267-57-4	123	1995.84	1473	0	0	0	0	0	0	490662	679303	576224	734188	508825	565211
50	11.22	β-Ionone epoxide	Heterocyclic compounds	C13H20O2	23267-57-4	123	1995.44	1473	461399	484489	483866	504353	418614	517341	589697	511534	549527	567631	724937	619506
51	11.36	1,3,7,7-Tetramethyl-9-oxo-2-oxabicyclo[4.4.0]dec-5-ene	Heterocyclic compounds	C13H20O2	20194-67-6	193	2006.92	1541	636425	539996	671655	669880	629931	696901	676188	632476	739289	671530	708284	660344
52	11.41	Methyl tetradecanoate	Esters	C15H30O2	124-10-7	74	2010.89	1725	192162	273434	268034	229010	189406	350435	296104	192661	307204	300026	338826	200315
53	11.66	Delta-Damascone	Others	C13H20O	41436-42-4	69	2029.69	1401	0	0	0	0	0	454145	227063	388128	488426	358717	508129	455629
54	11.67	Citronellol	Terpenoids	C10H20O	106-22-9	69	2030.35	1228	0	218633	197253	213945	399594	58613.6	148430	0	382861	276556	743407	359899
55	12.57	1,1-dimethyl-2,3-dihydroindene-4-carboxylic acid	Others	C12H14O2	55712-38-4	175	2098.29	1651	76160.1	165213	0	65390.2	62518	0	0	0	0	0	166218	0
56	12.73	1-methylpyrrole-2-carbaldehyde	Aldehydes	C6H7NO	1192-58-1	109	2110.06	1016	111040	30142.4	60567.9	94541.7	55452.4	0	152850	131403	305858	86796.2	151340	146450
57	12.78	13-Methyltetradecanoic acid methyl ester	Esters	C16H32O2	1000424-50-7	74	2113.37	1715	0	0	0	278427	102631	149674	96280.6	0	185903	185934	246184	324465
58	12.92	6,10,14-Trimethylpentadecan-2-one	Terpenoids	C18H36O	502-69-2	58	2123.75	1844	214205	0	304023	304827	240878	431819	356379	545414	477599	265775	571669	440940
59	13.25	3-Isopropenyl-2-methylcyclohexyl acetate	Terpenoids	C12H20O2	54845-29-3	43	2147.04	1335	963302	1.05536e+06	920363	1.06086e+06	995447	1.33034e+06	575762	556483	689154	651163	908585	0
60	13.25	5-Hydroxy-5-isopropyl-6-methyl-hepta-3,6-dien-2-one	Alcohols	C11H18O2	1000187-15-9	97	2146.95	1253	345670	543316	0	796408	0	982624	662081	651349	671649	0	0	0
61	13.3	Olivetol	Phenols	C11H16O2	500-66-3	124	2150.88	1761	394560	560128	494573	444842	567418	714570	509011	555467	499374	581338	693085	645825
62	13.37	4,4,6-trimethyl-3H-chromen-2-one	Others	C12H14O2	1000400-21-5	190	2156.05	1640	357617	377045	468839	396502	353574	523169	557093	574548	589740	500513	722048	642130
63	13.5	(E,E)-7,11,15-Trimethyl-3-methylene-hexadeca-1,6,10,14-tetraene	Terpenoids	C20H32	70901-63-2	69	2165.33	1922	0	0	184299	227631	179918	355937	186643	386239	481675	592398	316592	471445
64	13.59	Nonanoic acid	Others	C9H18O2	112-05-0	60	2171.58	1273	0	69640.5	208999	108773	162005	94004.9	62563.3	0	0	0	132461	0
65	13.85	1,5-Naphthyridin-4-amine	Heterocyclic compounds	C8H7N3	27392-68-3	118	2189.95	1531	360144	0	0	493974	337124	504247	355022	428465	572895	633734	756369	584175
66	13.85	1-[2-(azetidin-1-yl)-1,2-diphenylethyl]azetidine	Others	C20H24N2	1000196-93-4	146	2190.22	2382	193132	209554	0	431900	448983	0	0	382873	0	0	0	0
67	13.85	Myosmine	Heterocyclic compounds	C9H10N2	532-12-7	118	2189.78	1427	342185	479129	474844	493974	448983	559642	401278	559181	548298	633734	963361	491800
68	13.95	(1Z,3Z,6Z)-2,3,5,5,8,8-hexamethylcycloocta-1,3,6-triene	Hydrocarbons	C14H22	1000161-97-9	175	2197.06	1354	1.36743e+06	1.5523e+06	1.46524e+06	1.38413e+06	1.61338e+06	2.24861e+06	2.95511e+06	2.01908e+06	3.60349e+06	3.51268e+06	4.30532e+06	3.7264e+06
69	13.96	2'-Hydroxy-5'-methylacetophenone	Ketones	C9H10O2	1450-72-2	150	2197.75	1316	928206	962249	1.7833e+06	1.01073e+06	821538	1.39457e+06	687395	700662	883506	0	0	925358
70	14.13	6-Ethyl-5,6-dihydro-2H-pyran-2-one	Heterocyclic compounds	C7H10O2	19895-35-3	97	2209.73	1160	1.59826e+06	1.59603e+06	1.60329e+06	1.73988e+06	1.71046e+06	2.16394e+06	1.88583e+06	1.99217e+06	2.11987e+06	2.05385e+06	2.60057e+06	2.04294e+06
71	14.24	Hexadecanoic acid,methyl ester	Esters	C17H34O2	112-39-0	74	2216.77	1926	4.64372e+06	5.97561e+06	6.88675e+06	6.89794e+06	5.84056e+06	9.68588e+06	4.39548e+06	6.6184e+06	7.43986e+06	7.90066e+06	1.05509e+07	8.83761e+06
72	14.93	4,5,7-trimethyl-3,4-dihydrochromen-2-one	Others	C12H14O2	1000126-60-5	190	2263.82	1679	365729	382796	421968	404900	222062	684407	455752	491676	475083	525526	576785	436716
73	15	5-Amino-2-methoxyphenol	Phenols	C7H9NO2	1687-53-2	139	2268.7	1402	741843	328157	344925	464955	0	516020	394068	261797	348263	392909	0	338575
74	15.03	3,5-dihydroxy-6-methyl-2,3-dihydropyran-4-one	Heterocyclic compounds	C6H8O4	28564-83-2	144	2270.53	1151	2.32793e+06	2.49465e+06	2.65583e+06	2.93489e+06	3.01394e+06	3.40511e+06	2.97397e+06	3.36076e+06	3.74973e+06	3.98957e+06	4.6506e+06	3.79867e+06
75	15.35	Megastigmatrienone	Others	C13H18O	38818-55-2	190	2292.22	1473	1.95744e+06	2.39663e+06	2.32281e+06	1.60531e+06	1.42791e+06	2.47782e+06	1.67452e+06	2.54531e+06	3.11704e+06	3.29687e+06	4.04033e+06	3.27258e+06
76	15.72	2-methylquinolin-6-amine	Heterocyclic compounds	C10H10N2	65079-19-8	158	2317.26	1650	998367	968699	1.02456e+06	1.02788e+06	917775	1.18793e+06	594652	854053	1.26753e+06	1.18702e+06	2.1638e+06	1.19234e+06
77	15.72	3-methyl-1-phenylpyrazole	Heterocyclic compounds	C10H10N2	1128-54-7	158	2317.53	1378	988858	975851	1.17667e+06	1.0214e+06	921853	1.43775e+06	727484	1.15664e+06	1.10355e+06	932032	2.40389e+06	1.38976e+06
78	15.84	2,3-Dihydrothiophene	Heterocyclic compounds	C4H6S	1120-59-8	86	2325.82	768	204264	238544	278605	306347	324209	373184	276167	357098	430650	323746	468829	320784
79	15.93	(7aR)-4,4,7a-trimethyl-6,7-dihydro-5H-1-benzofuran-2-one	Heterocyclic compounds	C11H16O2	17092-92-1	111	2331.54	1532	1.09401e+06	1.14839e+06	1.23386e+06	1.19825e+06	1.03481e+06	1.24511e+06	1.36503e+06	1.28983e+06	1.37757e+06	1.31876e+06	1.67807e+06	1.31615e+06
80	16.14	2,4,6-Trichlorophenol	Phenols	C6H3Cl3O	32296	196	2345.53	1362	0	221641	145330	0	247123	137555	0	0	0	177681	330216	134192
81	16.41	Diethyl Phthalate	Others	C12H14O4	84-66-2	149	2363.97	1594	258918	338938	359130	317136	202120	456284	0	0	0	0	0	0
82	16.48	Farnesylacetone	Terpenoids	C18H30O	1117-52-8	69	2368.33	1919	190200	253804	326231	357252	168830	423806	55626.2	144420	128329	324939	375314	209177
83	16.64	2,5-Dihydrothiophene	Heterocyclic compounds	C4H6S	1708-32-3	85	2379.25	723	57120.1	233080	0	176705	0	21859.4	202223	175322	205879	331010	0	0
84	16.91	2,3-Dihydrobenzofuran	Heterocyclic compounds	C8H8O	496-16-2	120	2397.11	1224	0	143704	184151	204817	0	173016	79554.6	164436	183493	103348	0	175988
85	17.29	Methyl stearate	Esters	C19H38O2	112-61-8	74	2422.79	2128	0	258917	179240	282509	256812	376625	104468	166145	172028	228547	459772	161536
86	17.42	Bergapten	Others	C12H8O4	484-20-8	173	2431.02	2062	192015	363808	189233	137139	125499	435057	155376	152204	198843	179643	281934	288483
87	17.43	Isobergapten	Others	C12H8O4	482-48-4	173	2431.75	2016	199266	312774	132495	171479	241758	339714	124021	199907	254103	239952	229756	292849
88	17.59	13-Octadecenoic acid,methyl ester	Esters	C19H36O2	56554-47-3	69	2442.36	2085	107179	413763	93330.2	413545	196453	658303	300479	235711	0	624046	786166	614135
89	17.59	Methyl elaidate	Esters	C19H36O2	1937-62-8	161	2442.49	2110	0	0	0	0	0	680049	300479	495326	589419	624046	955077	341897
90	17.59	9-Octadecenoic acid(Z)-,methyl ester	Esters	C19H36O2	112-62-9	161	2442.49	2091	307527	413763	421788	349208	0	680049	270073	231050	265863	415062	786166	697600
91	17.8	2,2'-Bipyridine	Heterocyclic compounds	C10H8N2	366-18-7	156	2456.5	1472	975448	1.27555e+06	1.31106e+06	1.13544e+06	1.11056e+06	1.60769e+06	428186	939894	1.14821e+06	1.35389e+06	1.76792e+06	1.27177e+06
92	17.83	Octadecanoic acid,ethyl ester	Esters	C20H40O2	111-61-5	88	2458.96	2195	207907	112267	158074	142986	0	309776	422195	501443	814571	396335	1.06202e+06	500636
93	17.83	Heptadecanoic acid,15-methyl-,ethyl ester	Esters	C20H40O2	57274-46-1	101	2458.75	2112	278913	119725	0	0	0	373343	278306	564440	374421	396335	1.06202e+06	299708
94	18.1	Ethyl Oleate	Esters	C20H38O2	111-62-6	55	2476.76	2173	0	0	0	0	0	1.98152e+06	6.42878e+06	6.59479e+06	5.40846e+06	5.09392e+06	7.4705e+06	3.47561e+06
95	18.29	9,12-Octadecadienoic acid(Z,Z)-,methyl ester	Others	C19H34O2	112-63-0	81	2489.31	2092	306509	647417	699701	315682	513654	848027	165135	518403	473775	1.07398e+06	1.12972e+06	210011
96	18.45	5-Hydroxymethylfurfural	Aldehydes	C6H6O3	67-47-0	97	2500.22	1233	198862	533166	580041	489316	542691	473760	257078	244984	245385	230158	598266	376694
97	18.8	Linoleic acid ethyl ester	Others	C20H36O2	544-35-4	81	2523.82	2162	0	0	0	0	0	0	1.10868e+06	1.52388e+06	1.52942e+06	698828	1.7612e+06	885085
98	18.8	9,12-Octadecadienoic acid,ethyl ester	Others	C20H36O2	2089036	81	2523.8	2193	0	0	0	0	0	0	344768	1.50063e+06	1.40371e+06	1.26728e+06	2.54986e+06	537196
99	18.86	9-Methoxyanthracene	Others	C15H12O	2395-96-2	175	2527.5	1972	0	0	499168	0	0	0	487876	1.98605e+06	0	1.0912e+06	0	920538
100	18.88	5-piperidin-1-ylfuran-2-carbaldehyde	Amines	C10H13NO2	22868-60-6	150	2528.89	1533	2.14423e+07	2.82625e+07	2.78967e+07	2.63944e+07	2.43957e+07	3.44657e+07	3.22615e+07	3.64679e+07	4.22952e+07	4.15375e+07	5.06331e+07	4.12767e+07
101	19.05	1-Methylindoline-5-carbaldehyde	Heterocyclic compounds	C10H11NO	60082-02-2	161	2540.87	1461	345991	395029	476962	316309	409978	579174	380633	570382	755584	544039	956538	736470
102	19.27	Methyl linolenate	Others	C19H32O2	301-00-8	79	2555.67	2098	847075	864629	1.0199e+06	896205	789749	1.44554e+06	414776	1.14697e+06	1.25883e+06	1.39679e+06	2.79087e+06	1.89522e+06
103	20.25	3-Oxo-alpha-ionol	Terpenoids	C13H20O2	34318-21-3	108	2622.09	1647	2.68226e+06	3.05197e+06	3.16893e+06	3.24665e+06	1.8388e+06	4.39151e+06	2.737e+06	3.1614e+06	3.8623e+06	3.65349e+06	5.50919e+06	3.70072e+06
104	20.4	3-Pentanone	Ketones	C5H10O	96-22-0	57	2632.74	809.871	3.03544e+06	3.37833e+06	4.41809e+06	4.81404e+06	0	3.40012e+06	2.09984e+06	3.81327e+06	4.9176e+06	0	5.27621e+06	0
105	20.45	Ethylene glycol monoisobutyl ether	Ethers	C6H14O2	4439-24-1	57	2635.81	927	3.51219e+06	3.7719e+06	3.63348e+06	5.37163e+06	0	2.89834e+06	2.89225e+06	3.23547e+06	4.15193e+06	0	5.23692e+06	0
106	20.99	3-(1-Methyl-2-pyrrolidinyl)pyridine	Heterocyclic compounds	C10H14N2	1000425-83-4	84	2673.41	1341	0	761834	1.63757e+06	439737	0	714096	0	0	0	0	0	0
107	22.08	5-Hydroxy-3-methyl-1-indanone	Others	C10H10O2	57878-30-5	162	2749.15	1500	580557	774912	1.17497e+06	973191	675547	1.34415e+06	466728	673252	804568	732078	1.28722e+06	680703
108	22.13	Carbamic acid,methylphenyl-,ethyl ester	Esters	C10H13NO2	2621-79-6	179	2752.15	1308	837072	516462	882155	630378	595521	1.10543e+06	380272	745897	716591	782960	1.35392e+06	865591
Note: RT, Retention time; RI (Cal.), Calculated; RI (Ref.), Theoretical value; M/Z: Precursor ion (m/z). Retention indices reported by http://webbook.nist.gov/chemistry/cas-ser.html. CK, conventional fertilizer; SF, sesame cake fertilizer (n=6).

## Sheet: Table S6
Supplementary Table 6 General information and aroma characteristics of 51 aroma metabolites in the middle leaves of flue-cured tobacco in 2023.
NO.	Compounds	Aroma classification	Odor Descriptor	Flavor Profile
9	6-Methyl-5-hepten-2-one	Carotenoid degradation products	pepper, apple, mushroom, citrus, musty, rubber, nutty, green, hazelnut, bitter, lemongrass (#, † )	Smooth, Green
10	6-Methyl-6-hepten-2-one	Carotenoid degradation products	-	Fresh
19	Linalool	Carotenoid degradation products	lemon, citrus, orange, floral, sweet, woody, blueberry, bois de rose, lavender, flower, green (#, † )	Floral, Sweet
23	β-Cyclocitral	Carotenoid degradation products	mint, saffron, tobacco, herbal, damascone, sweet, tropical, clean, fruity, rose oxide, minty (#, † )	Sweet, Increases Concentration and Stimulus
25	Safranal	Carotenoid degradation products	spicy, tobacco, herbal, fresh, sweet, rosemary, metallic, herb, phenolic (#, † )	-
28	2,6,6-Trimethyl-2-cyclohexene-1,4-dione	Carotenoid degradation products	-	Smooth, Sweet, Sweet Floral, Hay-like Aromatic, Earthy
36	(E)-beta-Damascone	Carotenoid degradation products	-	Rose Fragrance
37	Damascenone	Carotenoid degradation products	apple, tobacco, rose, smoky, sweet, honey(#, † )	Increases Concentration, Bright Tobacco Flavor
38	Geranylacetone	Carotenoid degradation products	magnolia, rose, fresh, floral, aldehydic, fruity, leaf, green(#, † )	Green Sweet Fragrance, Slight Rose Fragrance, Increases Sweetness
44	β-Ionone	Carotenoid degradation products	violet, orange, powdery, jam, seaweed, floral, woody, orris, raspberry, flower, dry(#, † )	Sweet, Woody, Floral, Smooth
50	β-Ionone epoxide	Carotenoid degradation products	-	Sweet, Increases Roasted Tobacco Flavor
53	Delta-Damascone	Carotenoid degradation products	tobacco, blackcurrant, rose, cassis, sweet, fruity, natural, petal(#, † )	Floral Fragrance
63	(E,E)-7,11,15-Trimethyl-3-methylene-hexadeca-1,6,10,14-tetraene	Carotenoid degradation products	-	Rose Fragrance, Increases Sweetness
75	Megastigmatrienone	Carotenoid degradation products	-	Hay-like Sweet Fragrance
79	(7aR)-4,4,7a-trimethyl-6,7-dihydro-5H-1-benzofuran-2-one	Carotenoid degradation products	-	Sweet, Cool and Refreshing
82	Farnesylacetone	Carotenoid degradation products	floral, creamy, wine, fruity(#, † )	Sweet, Green Roasted Tobacco Flavor
103	3-Oxo-Alpha-Ionol	Carotenoid degradation products	spicy, spice(#, † )	Increases Concentration
18	Benzaldehyde	Aromatic amino acid cleavage substances	cherry, almond, sweet, burnt sugar, sharp, strong, bitter(#, † )	Cherry Fragrance, Almond Fragrance
40	Benzyl Alcohol	Aromatic amino acid cleavage substances	berry, balsamic, rose, floral, walnut, sweet, cherry, phenolic, flower, grapefruit(#, † )	Weak Floral, Mild
41	Phenylethanol	Aromatic amino acid cleavage substances	acetophenone, gardenia, fresh, sweet, hyacinth(#, † )	Floral
2	2-Nonen-4-One	Maillard reaction components	fruity(#, † )	-
48	2-Acetylpyrrole	Maillard reaction components	nut, licorice, coumarin, bread, musty, nutty, walnut(#, † )	Floral, Fresh, Wine-like
56	1-methylpyrrole-2-carbaldehyde	Maillard reaction components	-	Sweet, Spicy
96	5-Hydroxymethylfurfural	Maillard reaction components	caramel, waxy, fatty, musty, cardboard(#, † )	Sweet, Floral, Roasted Tobacco Flavor
104	3-Pentanone	Maillard reaction components	ethereal, acetone, ether(#, † )	-
24	Gamma-Butyrolactone（Butyrolactone）	Cembratriendid alkyl degrading products	caramel, oily, fatty, sweet, creamy(#, † )	-
30	Solanone	Cembratriendid alkyl degrading products	melon, tobacco, fruity(#, † )	Mild, Ketone-like, Fresh Carrot-like
43	Neophytadiene	Chlorophyll degradation products	-	Clear and Pure Fragrance
15	Acetic Acid	Organic acids	sour, pungent, sharp, vinegar(#, † )	Spicy, Stimulating
27	2-Methylbutanoic Acid	Organic acids	sour, sweat, acid, strawberry, roquefort cheese, pungent, cheese(#, † )	-
64	Nonanoic Acid	Organic acids	cultured dairy, fat, waxy, green, dirty, cheese(#, † )	Fatty
42	Phytyl Acetate	Terpenes	balsam, fruity, waxy, mild(#, † )	-
54	Citronellol	Terpenes	waxy, bitter, citrus, rose, leather, geranium, floral, rose bud(#, † )	-
58	6,10,14-Trimethylpentadecan-2-One	Terpenes	jasmin, herbal, fat, oily, woody, celery(#, † )	-
39	Nicotine	Heterocyclic compounds	bitte(#, † )	-
67	Myosmine	Heterocyclic compounds	-	Stimulating Ammonia-like Smell
86	Trans-.Alpha.-Bergaptene	Heterocyclic compounds	wood, tea, woody, warm(#, † )	-
87	Isobergapten	Heterocyclic compounds	-	Woody
3	Undecane	Alkanes	alkane(#, † )	-
7	Dodecane	Alkanes	alkane(#, † )	Wax-like, Fatty, Mellow
8	Tridecane	Alkanes	alkane(#, † )	-
13	Tetradecane	Alkanes	alkane, waxy, mild(#, † )	Wax-like, Sweet, Mellow
22	Hexadecane	Alkanes	alkane(#, † )	Wax-like, Sweet
21	Hexanoic acid,anhydride	Esters	-	Mellow
52	Methyl Tetradecanoate	Esters	fatty, orris, waxy, petal(#, † )	Mellow
81	Diethyl Phthalate	Esters	bitter(#, † )	Floral
85	Methyl Stearate	Esters	oily, fat, waxy(#, † )	-
92	Octadecanoic acid,ethyl ester	Esters	-	Mild
94	Ethyl Oleate	Esters	-	Sweet, Mild
98	9,12-Octadecadienoic acid,ethyl ester	Esters	-	Sweet
102	Methyl linolenate	Esters	-	Increases Concentration
Note: #: http://www.flavornet.org/flavornet.html; †: https://cosylab.iiitd.edu.in/flavordb/search;

## Sheet: Table S7
Supplementary Table 7 Volatile aroma substances screened by OPLS-DA (VIP>1 and P<0.05) in the middle leaf of flue-cured tobacco in 2023 after applying sesame cake fertilizer.
Compounds	VIP value	Student's t-test ( P<0.05)	Aroma precursors	Aroma substances
Safranal*	1.31651	0.00780118	Carotenoid degradation products	Neutral aroma substances
β-Ionone*	1.20116	0.0231679
Delta-Damascone*	1.38535	0.0035689
Megastigmatrienone*	1.14329	0.0279829
β-Ionone epoxide*	1.34655	0.00612263
(7aR)-4,4,7a-trimethyl-6,7-dihydro-5H-1-benzofuran-2-one*	1.35377	0.00665509
(E,E)-7,11,15-Trimethyl-3-methylene-hexadeca-1,6,10,14-tetraene*	1.22751	0.0119712
Benzaldehyde*	1.31328	0.00760257	Aromatic amino acid cleavage substances
1-methylpyrrole-2-carbaldehyde*	1.29721	0.013431	Maillard reaction components
Solanone*	1.76471	1.61818e-08	Cembratriendid alkyl degrading products
Nicotine*	1.78711	1.6253e-08	Heterocyclic compounds	Other aroma substances
Acetic acid*	1.58747	0.00013778	Organic acids
Dodecane*	1.1422	0.0325397	Alkanes
Tetradecane*	1.09729	0.0296726
Ethyl Oleate*	1.70304	9.61795e-06	Esters
Diethyl Phthalate*	1.72146	3.97095e-06
Octadecanoic acid,ethyl ester*	1.46137	0.00261808
Phytyl acetate*	1.54326	0.000510296	Terpenes
6,10,14-Trimethylpentadecan-2-one*	1.18697	0.0277592
Damascenone	1.07131	0.0522545
Undecane	1.04673	0.0610248
6-Methyl-6-hepten-2-one	1.03473	0.0607839
Nonanoic acid	0.967726	0.0724511
Hexadecane	0.925754	0.116882
5-Hydroxymethylfurfural	0.895273	0.107023
Neophytadiene	0.838997	0.102179
Geranylacetone	0.836883	0.11808
Myosmine	0.830683	0.146096
Butyrolactone	0.815023	0.131264
Methyl linolenate	0.791592	0.167899
3-Oxo-alpha-ionol	0.739778	0.199253
Farnesylacetone	0.675557	0.241197
Tridecane	0.657526	0.208058
Citronellol	0.639703	0.2715
Linalool	0.595764	0.348143
Phenylethanol	0.493498	0.352623
Hexadecanoic acid,methyl ester	0.478213	0.397618
2-Nonen-4-one	0.458875	0.475766
(E)-beta-Damascone	0.448696	0.392421
Bergapten	0.342309	0.603689
Methyl tetradecanoate	0.333957	0.542681
2-Methylbutanoic acid	0.28622	0.60959
Benzyl alcohol	0.279479	0.560154
2,6,6-Trimethyl-2-cyclohexene-1,4-dione	0.203328	0.691001
Isobergapten	0.180415	0.81987
3-Pentanone	0.160108	0.688159
2-Acetylpyrrole	0.151397	0.76677
9,12-Octadecadienoic acid(Z,Z)-,methyl ester	0.107749	0.839061
Methyl stearate	0.0923734	0.891175
Beta-Cyclocitral	0.0328415	0.940909
6-Methyl-5-hepten-2-one	0.00950034	0.951673
Note: * represents the 19 key differential aroma substances.
